# Supplementary material for: Diagnostic accuracy of endoscopic findings for cytomegalovirus reactivation in hospitalized patients with ulcerative colitis
Source: PLoS One. 2026 Feb 6;21(2):e0331695. doi: 10.1371/journal.pone.0331695 (PMC12880718; doi:10.1371/journal.pone.0331695)
Supplement: S1 Data — (XLSX) [file pone.0331695.s001.xlsx]

## Sheet: data sets
	gender	Onset of age	UC course	Extension of disease	Body temperature	GCV	concomittant UC treatment	additional treatment after initial UC medication	treatment duration of GCV	C7HRP	number of C7HRP	Histological test	body inclusion	IHC for CNV	DNA	punched out	round	girdle	longitudinal	wide-mucosal defect	MES	UCEIS	UCEIS-V	UCEIS-B	UCEIS-U	number of diarrhea		MES	PRO2	CRP	ALB	Hb	ESR
1	M	37	CC	extensive	38.8	1	1	Yes	14	Negative	-	Negative	negative	negative	Not examine	Yes	Yes	No	Yes	Yes	3	8	2	3	3	10	3	3	6	8.352	2.8	16.8	7.2
2	M	37	CC	extensive	37.1	1	1	なし	14	Negative	-	Negative	negative	not examine	negative	Yes	Yes	No	No	Yes	3	8	2	3	3	16	3	1	4	2.442	2.8	10.9	31.4
3	M	16	CC	Left	36.4	1	0	なし	14	Negative	-	Negative	negative	not examine	Posotive	Yes	Yes	No	Yes	Yes	3	8	2	3	3	4	2	0	2	1.682	2.4	10.4	62.2
4	F	55	CC	Left	35.8	1	1	Yes	14	Negative	-	Negative	Not examine	Not examine	Posotive	No	No	No	Yes	No	2	5	2	1	2	15	3	0	3	0.978	3.1	9	38.7
5	F	55	CC	Left	35.8	1	0	Yes	14	not eamine	-	Negative	Not examine	Not examine	Posotive	Yes	Yes	No	Yes	Yes	3	8	2	3	3	15	3	0	3	0.978	3.1	9	38.7
6	F	63	CC	Left	36.2	1	0	Yes	14	Negative	-	Negative	negative	negative	Posotive	Yes	Yes	No	Yes	Yes	3	8	2	3	3	10	3	2	5	13.843	2.4	11.8	#NULL!
7	F	63	CC	Left	35.2	1	0	No	14	Positive	1/51800	Positive	negative	Positive	Posotive	No	No	No	No	No	2	3	2	0	1	3	1	0	1	0.414	3.3	12.6	25.6
8	F	57	CC	Left	34.9	1	1	なし	14	Negative	-	Negative	negative	negative	Posotive	No	No	No	Yes	Yes	3	6	2	2	2	0	0	0	0	2.318	2.9	9.8	47.1
9	F	57	CC	Left	37.2	1	1	Yes	14	Negative	-	Negative	negative	negative	negative	Yes	Yes	No	Yes	Yes	3	8	2	3	3	6	3	2	5	0.055	3.6	10.8	13
10	F	57	CC	Left	35.9	1	0	Yes	14	Negative	-	Negative	Not examine	Not examine	Not examine	No	No	No	Yes	Yes	3	6	2	2	2	9	3	2	5	0.087	#NULL!	10.8	6.7
11	M	34	CC	extensive	36.2	1	1	なし	14	Negative	-	Negative	negative	not examine	Not examine	Yes	Yes	Yes	Yes	Yes	3	8	2	3	3	10	3	2	5	11.426	3.5	15.1	27.6
12	F	50	First attack	Left	36.3	1	0	Yes	11	Positive	1/60600	Negative	negative	not examine	Posotive	Yes	Yes	No	Yes	Yes	3	7	2	2	3	4	2	0	2	6.93	2.5	8.3	111.8
13	F	24	First attack	extensive	36.1	1	1	No	10	Positive	1/75200	Negative	negative	negative	Not examine	No	No	No	Yes	No	2	2	1	0	1	20	3	0	3	2.59	3.2	10.5	24.8
14	F	54	RR	extensive	36.6	1	1	Yes	14	Negative	-	Negative	negative	not examine	negative	Yes	Yes	No	Yes	Yes	3	8	2	3	3	8	3	1	4	2.294	2.7	11	49.8
15	F	54	RR	Left	36.3	1	0	No	14	Positive	1/73500	Negative	Not examine	Not examine	Posotive	No	No	No	Yes	No	2	5	3	0	2	15	3	2	5	20.12	3.1	11	36.5
16	M	74	CC	extensive	37.0	1	0	なし	14	Negative	-	Negative	negative	not examine	Posotive	Yes	Yes	No	Yes	Yes	3	8	2	3	3	8	3	0	3	6.724	2	6.4	72.7
17	M	74	CC	extensive	36.6	1	0	Yes	15	Positive	1/55500	Negative	negative	not examine	Posotive	Yes	Yes	No	Yes	No	3	6	2	1	3	5	2	2	4	2.394	2.6	10.2	58.1
18	M	57	RR	extensive	36.0	1	0	No	14	not eamine	-	Negative	Not examine	Not examine	Posotive	No	No	No	No	No	1	3	2	0	1	4	2	2	4	0.32	3.9	13	9.8
19	M	57	RR	extensive	36.4	1	1	Yes	14	Negative	-	Negative	negative	not examine	Not examine	No	No	No	No	No	2	5	2	2	1	10	3	3	6	1.926	3.7	13.5	19.9
20	M	20	RR	Left	36.4	1	0	No	13	Negative	-	Negative	negative	not examine	Posotive	No	No	No	Yes	No	2	6	2	2	2	3	1	0	1	0.32	3.6	9.9	36.4
21	M	41	RR	extensive	36.9	1	0	No	13	Positive	2/66000	Negative	negative	negative	Not examine	Yes	Yes	No	Yes	No	3	6	2	1	3	10	3	3	6	2.367	2.5	7.4	41.7
22	F	32	RR	extensive	37.1	1	0	Yes	14	Negative	-	Negative	negative	not examine	negative	Yes	Yes	No	Yes	Yes	3	8	2	3	3	15	3	3	6	6.317	1.9	9.3	32.4
23	F	46	CC	extensive	36.3	1	0	No	14	Negative	-	Negative	Not examine	Not examine	Posotive	No	No	No	Yes	No	1	3	1	1	1	8	3	0	3	0.5	3.8	11.3	58.7
24	F	32	RR	extensive	36.7	1	0	なし	19	Positive	2/66100	Negative	negative	negative	Posotive	No	No	No	Yes	Yes	3	5	2	1	2	10	3	2	5	2.565	2.9	12.4	18.5
25	M	64	RR	Left	36.2	1	0	No	10	Negative	-	Negative	negative	not examine	negative	No	Yes	No	No	No	2	5	1	3	1	1	0	1	1	4.607	3.7	10.2	#NULL!
26	F	17	RR	Left	36.4	1	0	No	14	Negative	-	Negative	negative	negative	negative	Yes	Yes	No	Yes	No	3	8	2	3	3	5	2	0	2	1.189	4.1	11.4	18.9
27	M	17	RR	extensive	38.1	1	1	Yes	10	Negative	-	Negative	negative	not examine	Posotive	No	No	No	Yes	No	2	6	2	2	2	20	3	3	6	18.255	3.8	13.4	#NULL!
28	M	60	RR	extensive	36.8	1	1	Yes	14	Negative	-	Negative	negative	not examine	Posotive	No	No	No	No	No	2	5	2	2	1	10	3	2	5	1.88	2.6	8.3	98.7
29	F	25	RR	Left	36.7	1	0	No	5	Negative	-	Negative	negative	not examine	negative	No	Yes	No	Yes	No	3	8	2	3	3	13	3	2	5	9.908	2.7	11.2	42.7
30	F	43	RR	extensive	35.9	1	0	No	14	Negative	-	Negative	negative	negative	Posotive	No	No	No	No	No	2	5	2	1	2	5	2	0	2	0.503	3.8	12.3	31.9
31	F	33	First attack	Left	37.1	1	0	なし	7	Negative	-	Negative	negative	negative	negative	Yes	Yes	No	Yes	Yes	3	7	2	2	3	40	3	1	4	10.62	2.6	11.4	47.1
32	F	17	RR	Left	38.8	1	0	Yes	3	Negative	-	Negative	negative	negative	Not examine	Yes	Yes	No	Yes	No	3	7	2	2	3	10	3	3	6	5.924	3.5	12.1	33.7
33	M	46	RR	Left	38.4	1	1	No	14	Negative	-	Negative	negative	negative	negative	No	Yes	No	Yes	No	3	8	2	3	3	10	3	0	3	14.774	2.6	11.4	68.8
34	M	76	CC	extensive	37.5	1	1	Yes	21	Negative	-	Negative	Not examine	Not examine	Not examine	Yes	Yes	No	No	No	3	6	2	1	3	5	2	1	3	16.83	2.3	13.2	53.9
35	M	30	RR	extensive	37.1	1	0	No	13	Positive	1/71300	Negative	negative	not examine	Posotive	Yes	Yes	No	Yes	No	3	6	2	1	3	5	2	0	2	1.596	2.4	10.8	41.7
36	F	50	RR	Left	36.0	1	0	No	19	Negative	-	Negative	Not examine	Not examine	Not examine	No	No	No	Yes	No	2	5	1	2	2	15	3	3	6	0.687	2.9	9.6	55.1
37	M	30	First attack	Left	39.4	1	0	No	14	Negative	-	Negative	negative	not examine	Not examine	Yes	Yes	No	Yes	No	3	6	2	1	3	7	3	2	5	8.687	2.1	10	64.3
38	M	30	First attack	Left	39.4	1	0	No	9	Negative	-	Negative	negative	not examine	Posotive	Yes	Yes	No	Yes	No	3	5	1	1	3	7	3	2	5	8.687	2.1	10	64.3
39	M	30	CC	Left	39.3	1	0	Yes	14	Negative	-	Negative	negative	negative	negative	No	Yes	No	Yes	Yes	3	6	2	1	3	10	3	1	4	6.145	3.3	11.9	43
40	F	29	RR	extensive	36.7	1	0	なし	14	Negative	-	Negative	negative	negative	Posotive	Yes	Yes	No	Yes	Yes	3	7	2	2	3	11	3	1	4	0.398	4.3	12	24.3
41	F	29	RR	extensive	36.3	1	0	No	14	Positive	2/50000	Negative	negative	not examine	Posotive	No	No	No	No	No	2	4	1	2	1	0	0	0	0	0.437	3.4	10.9	41
42	F	29	RR	extensive	36.3	1	0	Yes	15	Positive	3/50000	Negative	negative	negative	Posotive	No	No	No	No	No	3	5	2	1	2	6	3	2	5	0.157	4	10.3	28.1
43	F	62	First attack	extensive	38.4	1	0	Yes	13	Negative	-	Positive	negative	Positive	Posotive	Yes	Yes	No	Yes	No	3	6	2	1	3	3	1	3	4	18.166	2.6	10.4	68.2
44	M	51	First attack	extensive	36.0	1	0	No	45	Positive	4/50000	Positive	positive	not examine	Posotive	Yes	Yes	No	Yes	No	3	7	2	2	3	10	3	0	3	7.769	2.3	11	77.6
45	M	51	RR	extensive	36.5	1	0	Yes	8	Negative	-	Negative	negative	negative	Posotive	Yes	Yes	No	Yes	No	3	6	2	1	3	20	3	3	6	4.822	4	14.6	41.8
46	F	42	RR	Left	37.2	1	0	No	19	Negative	-	Negative	Not examine	Not examine	Not examine	Yes	Yes	No	Yes	No	3	#NULL!	#NULL!	#NULL!	#NULL!	4	2	2	4	1.312	2.1	7.7	24.1
47	F	42	RR	Left	35.6	1	0	なし	27	Negative	-	Negative	negative	negative	Not examine	Yes	Yes	No	Yes	Yes	3	7	2	2	3	15	3	2	5	0.01	3.2	9.6	4
48	F	42	CC	Left	36.6	1	0	Yes	20	Positive	2/50000	Positive	negative	Positive	Posotive	Yes	Yes	No	Yes	Yes	3	7	2	2	3	5	2	2	4	1.258	2.8	10.2	10.4
49	M	26	First attack	extensive	36.4	1	0	No	18	Positive	6/50000	Positive	negative	Positive	Posotive	Yes	Yes	Yes	Yes	No	3	7	2	2	3	4	2	1	3	3.257	2.8	11.8	34
50	M	81	RR	extensive	37.9	1	0	Yes	51	Positive	4/50000	Negative	negative	negative	Posotive	Yes	Yes	Yes	Yes	No	3	7	2	2	3	3	1	0	1	8.467	1.3	9.4	53.6
51	M	81	RR	extensive	36.9	1	0	No	28	Positive	2/50000	Negative	negative	not examine	Posotive	Yes	Yes	No	No	No	3	5	2	1	2	3	1	0	1	1.918	4.7	12.9	27.5
52	M	48	First attack	extensive	38.1	1	1	No	34	Negative	-	Negative	negative	negative	Posotive	Yes	Yes	Yes	Yes	No	3	7	2	2	3	8	3	0	3	15.312	2.5	12.7	#NULL!
53	M	20	RR	extensive	36.7	1	1	Yes	7	Negative	-	Negative	negative	negative	negative	Yes	Yes	No	Yes	No	3	7	2	2	3	7	3	2	5	4.74	2	11.5	36.4
54	F	23	First attack	extensive	36.3	1	0	Yes	15	not eamine	-	Negative	negative	not examine	Posotive	No	No	No	No	No	2	5	2	2	1	15	3	2	5	0.957	3.7	13	17.7
55	M	40	RR	extensive	36.8	1	1	Yes	10	Negative	-	Negative	negative	not examine	Posotive	No	Yes	No	Yes	No	2	3	2	0	1	1	0	0	0	0.664	2.5	9.3	47.3
56	M	28	RR	extensive	36.6	1	0	Yes	9	Negative	-	Negative	negative	not examine	negative	No	Yes	No	No	No	2	6	2	2	2	7	3	3	6	0.686	3.8	13	13.6
57	M	42	First attack	extensive	36.6	1	0	No	13	Negative	-	Negative	Not examine	Not examine	Posotive	Yes	Yes	No	Yes	No	3	6	2	1	3	5	2	0	2	0.132	2.8	9.3	27.4
58	M	33	RR	extensive	35.8	1	1	Yes	14	Positive	2/50000	Negative	Not examine	Not examine	Not examine	No	No	No	Yes	Yes	3	7	2	2	3	7	3	3	6	2.532	2.8	9.9	60.9
59	M	69	RR	extensive	36.9	1	1	Yes	7	Positive	2/50000	Negative	negative	not examine	Posotive	No	No	No	No	No	1	4	2	2	0	6	3	1	4	6.078	3	11.9	46.6
60	F	44	RR	Left	38.4	1	0	Yes	14	Negative	-	Positive	negative	Positive	Posotive	Yes	Yes	No	Yes	Yes	3	7	2	2	3	8	3	2	5	9.253	2.6	8.3	55.1
61	M	55	RR	Left	36.7	1	0	No	14	Negative	-	Negative	negative	not examine	Posotive	No	No	No	No	No	1	4	2	1	1	10	3	1	4	0.475	2.8	6.8	68.7
62	M	55	RR	Left	36.7	1	0	No	14	Negative	-	Negative	negative	not examine	Posotive	No	No	No	No	No	1	5	2	2	1	10	3	1	4	0.475	2.8	6.8	68.7
63	M	55	RR	Left	36.6	1	0	Yes	14	Negative	-	Positive	negative	Positive	Posotive	No	No	No	No	No	1	5	2	2	1	3	1	2	3	1.079	3.2	9.3	49.3
64	M	55	RR	Left	36.5	1	0	Yes	14	Negative	-	Negative	negative	negative	Posotive	No	No	No	Yes	No	2	6	2	2	2	2	1	2	3	1.422	2.6	8.6	74.9
65	M	56	First attack	extensive	36.5	1	1	なし	14	Negative	-	Negative	negative	not examine	negative	Yes	Yes	Yes	Yes	Yes	3	8	2	3	3	9	3	3	6	24.084	3	13.6	59.5
66	F	52	RR	extensive	36.8	1	0	Yes	12	Negative	-	Negative	negative	negative	Posotive	No	No	No	No	No	2	4	2	1	1	15	3	2	5	0.529	3.1	12	30.2
67	F	20	RR	extensive	37.1	1	0	Yes	2	Negative	-	Negative	negative	negative	negative	Yes	Yes	No	Yes	No	3	7	2	2	3	15	3	3	6	18.988	2.8	14.2	47.2
68	F	24	RR	Left	36.8	1	0	No	13	Negative	-	Negative	negative	not examine	Posotive	No	No	No	Yes	No	2	4	2	1	1	1	0	1	1	0.031	4.4	13.1	11.8
69	M	30	First attack	extensive	38.9	1	0	Yes	14	Positive	6/50000	Positive	negative	Positive	Posotive	Yes	Yes	Yes	No	No	3	7	2	2	3	14	3	2	5	8.721	3.1	13	25.2
70	M	82	RR	Left	36.6	1	0	Yes	14	Positive	17/50000	Negative	Not examine	Not examine	Posotive	No	No	No	No	No	2	6	2	3	1	0	0	1	1	8.17	2.9	11.7	43.5
71	M	82	RR	Left	35.5	1	0	No	12	Positive	2/50000	Negative	negative	not examine	Posotive	No	No	No	Yes	No	2	5	2	2	1	4	2	2	4	7.741	3	10.4	66.7
72	M	18	RR	extensive	38.0	1	1	Yes	8	Negative	-	Negative	negative	negative	negative	No	No	No	Yes	No	2	5	2	1	2	10	3	2	5	11.326	3.4	14.7	42.7
73	M	75	First attack	extensive	36.8	1	0	No	16	Positive	2/50000	Negative	negative	not examine	Posotive	Yes	Yes	No	Yes	No	3	6	2	2	2	3	1	2	3	6.934	3.1	9.6	94.1
74	M	79	RR	extensive	37.0	1	0	Yes	15	Positive	6/50000	Negative	negative	negative	Posotive						#NULL!	0	#NULL!	#NULL!	#NULL!	7	3	0	3	4.202	3.3	13.8	17.3
75	M	41	First attack	extensive	36.7	1	0	Yes	22	Positive	1/50000	Negative	negative	negative	negative	Yes	Yes	No	No	Yes	3	5	2	0	3	2	1	2	3	3.565	1.9	9.1	70.8
76	F	61	RR	Left	35.4	1	0	No	14	not eamine	-	Negative	negative	not examine	Posotive	No	No	No	No	No	2	3	2	0	1	8	3	0	3	1.122	3.3	11.1	54.2
77	M	10	RR	Left	36.7	1	0	No	14	Negative	-	Negative	negative	negative	Not examine	Yes	Yes	No	No	No	3	7	2	2	3	7	3	3	6	2.707	3.9	14.4	24.6
78	M	74	First attack	extensive	36.6	1	0	Yes	14	Positive	3/50000	Positive	negative	Positive	Posotive	Yes	Yes	No	No	No	3	5	2	1	2	17	3	0	3	3.391	2.5	11.5	71.1
79	M	16	RR	extensive	37.1	1	0	Yes	7	Negative	-	Negative	negative	not examine	negative	Yes	Yes	Yes	Yes	No	3	6	2	1	3	5	2	2	4	5.102	2.7	10	47.5
80	M	60	RR	extensive	38.0	1	0	Yes	13	Positive	4/50000	Positive	negative	Positive	Not examine	No	No	No	No	No	2	5	2	2	1	15	3	0	3	0.359	3.7	13.5	21.4
81	F	33	RR	extensive	37.1	1	0	Yes	11	Negative	-	Negative	negative	negative	Not examine	Yes	Yes	No	Yes	No	3	6	2	1	3	4	2	2	4	12.992	2.7	12.7	39.1
82	F	61	RR	extensive	36.3	1	1	なし	14	Positive	1/50000	Negative	negative	negative	Posotive	Yes	Yes	No	Yes	Yes	3	7	2	2	3	10	3	2	5	1.835	2.8	8.9	42.8
83	F	48	RR	extensive	36.8	1	0	Yes	7	Negative	-	Negative	negative	negative	negative	Yes	Yes	No	Yes	Yes	3	7	2	2	3	3	1	1	2	9.105	2.5	10.8	64.3
84	M	72	First attack	Left	37.5	1	1	なし	6	Negative	-	Negative	negative	negative	negative	Yes	Yes	Yes	Yes	Yes	3	7	2	2	3	10	3	3	6	6.018	1.9	11.2	46.5
85	F	63	RR	extensive	37.0	1	1	なし	14	Negative	-	Negative	negative	not examine	Posotive	Yes	Yes	No	Yes	Yes	3	6	2	1	3	5	2	1	3	13.594	2.6	11.8	59.6
86	M	50	First attack	extensive	37.5	1	1	Yes	6	Negative	-	Negative	negative	negative	Not examine	Yes	Yes	No	Yes	No	3	6	2	1	3	7	3	3	6	22.927	2.4	13.3	43.5
87	M	48	RR	extensive	36.3	1	0	No	6	Negative	-	Negative	negative	negative	Not examine	Yes	Yes	No	Yes	No	3	6	2	1	3	3	1	3	4	20.85	2.6	12.5	40
88	F	30	First attack	Left	35.6	1	0	Yes	15	Negative	-	Negative	Not examine	Not examine	Not examine						3	3	#NULL!	#NULL!	3	#NULL!	#NULL!	#NULL!	0	11.415	2.3	#NULL!	#NULL!
89	M	70	RR	extensive	36.5	1	0	Yes	14	Negative	-	Negative	Not examine	Not examine	Not examine	Yes	Yes	Yes	Yes	Yes	3	8	2	3	3	3	1	0	1	5.096	2.5	10.2	#NULL!
90	F	53	RR	extensive	36.6	1	0	No	14	Positive	1/50000	Negative	negative	not examine	Not examine	Yes	Yes	No	No	No	2	4	2	1	1	3	1	0	1	2.079	1.8	10.2	#NULL!
91	M	74	First attack	extensive	36.5	1	0	Yes	8	Negative	-	Negative	negative	not examine	Posotive	No	Yes	Yes	Yes	No	3	7	2	2	3	17	3	2	5	12.517	2.5	9.9	50.7
92	M	23	First attack	Left	37.5	1	1	No	8	Positive	4/50000	Positive	negative	Positive	Not examine	Yes	Yes	No	Yes	No	3	8	2	3	3	18	3	2	5	0.303	3.8	14.9	3
93	M	82	RR	Left	36.6	1	0	Yes	14	Positive	17/50000	Negative	Not examine	Not examine	Posotive	No	No	No	No	No	2	5	2	2	1	0	0	1	1	3.523	3.1	11.7	43.5
94	F	54	RR	Left	35.6	0	2	No	#NULL!	Negative	－	Not examine	Not examine	Not examine	Not examine	No	No	No	No	No	2	5	2	2	1	5	3	2	5	0.401	3.9	12	25.6
95	F	26	RR	extensive	36.5	0	2	No	#NULL!	Negative	－	Negative	negative	not examine	Posotive	No	No	No	No	No	2	2	2	0	0	6	3	1	4	2.529	3.4	12.3	22.9
96	F	29	RR	Left	36.7	0	2	No	#NULL!	Negative	－	Negative	negative	negative	Not examine	Yes	Yes	No	Yes	No	3	6	2	1	3	11	3	3	6	1.787	2.3	8.9	22.1
97	F	18	RR	Left	38.2	0	2	No	#NULL!	not eamine	－	Negative	negative	not examine	Not examine	No	No	No	No	No	2	5	2	2	1	6	3	1	4	12.334	4.1	12.3	52.2
98	M	42	RR	extensive	36.5	0	2	No	#NULL!	Negative	－	Not examine	Not examine	Not examine	Not examine	No	Yes	No	Yes	No	2	6	2	2	2	3	1	2	3	9.3	3.3	13	37.1
99	M	24	RR	Left	36	0	2	No	#NULL!	not eamine	－	Not examine	Not examine	Not examine	Not examine	No	No	No	No	No	2	4	1	2	1	10	3	1	4	1.539	3.7	14.4	7.9
100	M	55	RR	Left	36.6	0	2	No	#NULL!	Negative	－	Negative	negative	negative	negative	No	No	No	No	No	1	3	2	1	0	3	1	1	2	0.11	3.8	12.9	24.6
101	M	14	RR	Left	36.5	0	2	なし	#NULL!	Negative	－	Negative	negative	negative	Not examine	Yes	Yes	No	Yes	Yes	3	7	2	2	3	5	3	3	6	3.054	3.9	13.9	20.8
102	F	52	RR	extensive	36.9	0	2	No	#NULL!	Positive	19/50000	Positive	negative	Positive	Posotive	No	Yes	No	Yes	No	2	5	2	1	2	8	3	2	5	1.612	3.4	11.3	22.7
103	F	56	RR	extensive	36.1	0	2	No	#NULL!	Negative	－	Negative	negative	negative	negative	No	Yes	No	Yes	No	3	6	2	2	2	8	3	2	5	3.575	2.8	11.6	40.2
104	F	23	RR	extensive	36.4	0	2	なし	#NULL!	Negative	－	Negative	negative	not examine	negative	Yes	Yes	No	Yes	Yes	3	7	2	2	3	2	1	0	1	5.383	3.1	11.4	43
105	F	28	RR	extensive	36.9	0	2	なし	#NULL!	Negative	－	Negative	negative	negative	negative	No	No	No	Yes	Yes	3	5	2	1	2	10	3	2	5	1.449	3.4	10.9	13.1
106	M	36	RR	Left	36.2	0	2	No	#NULL!	Negative	－	Negative	negative	not examine	Not examine	No	Yes	Yes	Yes	No	2	6	2	2	2	6	3	2	5	1.317	4	13.9	26.6
107	M	10	RR	Left	36.8	0	2	No	#NULL!	Negative	－	Negative	negative	negative	Not examine	No	Yes	No	Yes	No	3	6	1	2	3	10	3	2	5	4.321	4.1	15.4	17.4
108	M	10	RR	Left	37.7	0	2	なし	#NULL!	Negative		Not examine	Not examine	Not examine	Not examine	＊	＊	＊	＊	＊	#NULL!	#NULL!	#NULL!	#NULL!	#NULL!	10	3	2	5	6.486	4.2	14.9	28.8
109	M	10	RR	Left	37.7	0	2	なし	#NULL!	not eamine	－	Not examine	Not examine	Not examine	Not examine	＊	＊	＊	＊	＊	#NULL!	#NULL!	#NULL!	#NULL!	#NULL!	7	3	1	4	2.827	4	14.6	10.1
110	F	13	RR	extensive	37.5	0	2	Yes	#NULL!	Negative	－	Negative	negative	not examine	negative	No	Yes	Yes	Yes	No	3	8	2	3	3	10	3	2	5	1.362	3.9	11.7	24.8
111	M	39	First attack	extensive	36.5	0	2	No	#NULL!	Negative	－	Negative	negative	not examine	Posotive	No	No	No	No	No	2	5	2	2	1	3	1	3	4	5.765	2.9	14.4	28.8
112	F	21	RR	extensive	38.4	0	2	No	#NULL!	Negative	－	Negative	negative	negative	negative	No	No	No	No	No	3	6	2	3	1	8	3	3	6	6.823	3.2	10.5	41.3
113	F	21	RR	extensive	37.5	0	2	なし	#NULL!	not eamine	－	Not examine	Not examine	Not examine	Not examine						#NULL!	0	#NULL!	#NULL!	#NULL!	10	3	3	6	1.086	3.2	9.9	25.2
114	M	18	First attack	extensive	36.7	0	2	No	#NULL!	not eamine	－	Negative	negative	negative	negative	No	Yes	No	No	No	3	6	2	2	2	10	3	3	6	6.244	3.7	13.7	23
115	M	33	CC	extensive	36.5	0	2	No	#NULL!	Negative	－	Negative	negative	not examine	negative	No	No	Yes	Yes	No	3	5	2	1	2	5	2	3	5	0.821	2.2	8.8	56.1
116	F	76	RR	Left	38	0	2	なし	#NULL!	Negative	－	Negative	negative	negative	Not examine	Yes	Yes	No	No	Yes	3	8	2	3	3	10	3	2	5	28.776	3.2	11.8	54.3
117	M	42	First attack	extensive	37.3	0	2	No	#NULL!	Negative	－	Not examine	Not examine	Not examine	Not examine	No	No	No	No	No	1	4	2	1	1	2	1	1	2	9.763	3.2	14	45.6
118	M	44	RR	Left	36.8	0	2	No	#NULL!	Negative	－	Negative	negative	negative	Not examine	No	No	No	No	No	3	7	2	3	2	6	3	3	6	0.182	3.8	13.3	18.9
119	F	36	RR	extensive	38.8	0	2	Yes	#NULL!	Negative	－	Negative	negative	negative	Not examine	Yes	Yes	No	Yes	No	3	6	2	1	3	10	3	1	4	3.701	3	10.7	28
120	F	84	RR	extensive	36.3	0	2	No	#NULL!	Negative	－	Negative	negative	not examine	Not examine	No	No	No	No	No	1	2	1	0	1	1	0	0	0	0.689	3.2	11	24.1
121	F	28	RR	others	36.8	0	2	No	#NULL!	not eamine	－	Negative	negative	not examine	Not examine	No	No	No	No	No	1	5	2	2	1	1	0	3	3	0.054	4.5	12.6	#NULL!
122	M	50	RR	extensive	36.6	0	2	No	#NULL!	Negative	－	Negative	negative	negative	Not examine	Yes	Yes	No	Yes	No	3	8	2	3	3	5	2	3	5	7.485	3.7	13.7	45.2
123	M	18	First attack	extensive	36.4	0	2	No	#NULL!	not eamine	－	Negative	negative	not examine	Not examine	No	No	No	No	No	2	3	2	0	1	3	1	2	3	0.068	2.7	8.9	38.7
124	M	23	First attack	extensive	38.9	0	2	No	#NULL!	not eamine	－	Negative	negative	not examine	Not examine	No	Yes	No	No	No	3	7	2	2	3	6	3	1	4	8.9	3.4	12.4	58.1
125	M	12	RR	extensive	37.2	0	2	No	#NULL!	not eamine	－	Negative	negative	not examine	Not examine	No	No	No	No	No	1	3	1	1	1	7	3	2	5	2.455	3.5	10.5	36.2
126	M	12	RR	extensive	37.7	0	2	Yes	#NULL!	Negative	－	Negative	negative	not examine	Not examine	No	No	No	No	No	1	5	2	2	1	4	2	3	5	4.149	3.8	13.6	22.2
127	F	30	RR	extensive	36.3	0	2	No	#NULL!	not eamine	－	Negative	negative	not examine	Not examine	No	No	No	No	No	1	2	2	0	0	5	2	2	4	0.43	3.8	12.3	49.6
128	F	50	First attack	extensive	37	0	2	No	#NULL!	not eamine	－	Negative	negative	not examine	Not examine	No	No	No	No	No	2	6	2	3	1	2	1	2	3	5.234	2.3	14	20.6
129	M	22	RR	extensive	37.3	0	2	No	#NULL!	Negative	－	Negative	negative	not examine	Not examine	No	Yes	No	No	No	1	5	2	2	1	4	2	0	2	21.316	2.8	12.5	77.8
130	M	71	First attack	extensive	37.7	0	2	No	#NULL!	Negative	－	Negative	negative	not examine	Not examine	No	No	No	No	No	1	5	2	2	1	13	3	2	5	5.918	2.8	10.1	33.3
131	F	19	RR	extensive	39.5	0	2	Yes	#NULL!	Negative		Not examine	Not examine	Not examine	Not examine	No	No	No	No	No	0	1	1	0	0	6	3	2	5	10.7	4.1	11.5	64.5
132	F	17	RR	others	36.8	0	2	No	#NULL!	Negative	－	Negative	negative	not examine	Not examine	No	No	No	Yes	No	3	7	2	3	2	2	1	2	3	0.038	4.1	14.9	0.2
133	F	55	RR	Left	37	0	2	No	#NULL!	Positive	50000	Negative	negative	not examine	Not examine	No	No	No	No	No	1	5	2	2	1	9	3	3	6	0.983	3	10.5	34.2
134	M	6	RR	extensive	36.4	0	2	No	#NULL!	Negative	－	Negative	negative	not examine	Not examine	No	No	No	No	No	1	5	2	2	1	1	0	3	3	5.066	3.6	13.5	29.5
135	M	15	First attack	extensive	36.9	0	2	Yes	#NULL!	Negative	－	Negative	negative	not examine	Not examine	No	No	No	No	No	3	7	2	3	2	18	3	2	5	7.853	3.4	15.7	18
136	F	60	First attack	Left	37.8	0	2	No	#NULL!	Negative	－	Not examine	Not examine	Not examine	Not examine	No	No	No	No	No	2	5	2	2	1	3	1	0	1	6.866	3.2	11.1	65
137	M	38	RR	extensive	36.5	0	2	No	#NULL!	not eamine	－	Negative	negative	not examine	Not examine	No	No	No	Yes	No	1	5	2	1	2	6	3	1	4	6.94	3.3	13.9	53.1
138	F	38	RR	Left	37.2	0	2	No	#NULL!	Negative		Negative	negative	not examine	Not examine	No	No	No	No	No	2	4	2	1	1	1	0	1	1	1.188	3.6	10.3	28.2
139	F	58	First attack	extensive	37.8	0	2	No	#NULL!	Negative		Negative	negative	not examine	Not examine	No	No	No	No	No	2	4	2	1	1	6	1	2	3	19.975	3.1	13.3	60.6
140	M	26	RR	extensive	38.5	0	2	Yes	#NULL!	Negative		Negative	negative	not examine	Not examine	No	No	No	Yes	No	2	6	2	2	2	8	3	0	3	12.494	2.2	8.7	81.5
141	F	56	First attack	Left	37	0	2	No	#NULL!	Negative		Negative	negative	not examine	Not examine	No	No	No	No	No	1	3	2	1	0	9	3	0	3	1.902	3.8	13.4	55.5
142	M	25	First attack	extensive	36.4	0	2	No	#NULL!	Negative		Negative	negative	not examine	Not examine	No	No	No	No	No	2	6	2	2	2	2	1	2	3	4.093	3	12.1	52.2
143	M	15	RR	extensive	37	0	2	No	#NULL!	Negative		Negative	negative	not examine	Not examine	No	No	No	No	No	2	5	2	2	1	4	2	1	3	1.992	3.1	10.6	19.9
